# Supplementary material for: Environmental distribution of prokaryotic taxa
Source: BMC Microbiol. 2010 Mar 22;10:85. doi: 10.1186/1471-2180-10-85 (PMC2850351; doi:10.1186/1471-2180-10-85)
Supplement: Additional file 1 — Table S1. Dominant environments for taxonomic families. [file 1471-2180-10-85-S1.XLS]

## Sheet: Sheet1
TAXONOMIC RANK: FAMILY
	Supertypes			Types			Subtypes
Taxonomic family	Most represented env	% in max env	# envs	Most represented env	% in max env	# envs	Most represented env	% in max env	# envs
Archaea;Crenarchaeota;Thermoprotei;Caldisphaerales;Caldisphaeraceae	Thermal	44.4	4	Geothermal	38.9	10	Geothermal	38.9	14
Archaea;Crenarchaeota;Thermoprotei;Desulfurococcales;Desulfurococcaceae	Thermal	50	4	Geothermal	28.7	13	Geothermal	28.7	20
Archaea;Crenarchaeota;Thermoprotei;Desulfurococcales;Pyrodictiaceae	Thermal	76.2	3	Hydrothermal	76.2	3	Hydrothermal	76.2	3
Archaea;Crenarchaeota;Thermoprotei;Sulfolobales;Sulfolobaceae	Thermal	90	4	Geothermal	84	5	Geothermal	84	6
Archaea;Crenarchaeota;Thermoprotei;Thermoproteales;Thermofilaceae	Aquatic	33.3	5	Geothermal	18.6	14	Geothermal	18.6	28
Archaea;Crenarchaeota;Thermoprotei;Thermoproteales;Thermoproteaceae	Thermal	91.7	3	Geothermal	82.3	6	Geothermal	82.3	8
Archaea;Euryarchaeota;Archaeoglobi;Archaeoglobales;Archaeoglobaceae	Thermal	77.6	3	Hydrothermal	65.7	4	Hydrothermal	65.7	5
Archaea;Euryarchaeota;Halobacteria;Halobacteriales;Halobacteriaceae	Aquatic	49.9	5	Soil	45.4	14	Soil/Salines	19.7	28
Archaea;Euryarchaeota;Methanobacteria;Methanobacteriales;Methanobacteriaceae	Other	40.3	5	Artificial	35.9	14	Artificial/Industrial	25.8	34
Archaea;Euryarchaeota;Methanococci;Methanococcales;Methanocaldococcaceae	Thermal	60	4	Hydrothermal	56	9	Hydrothermal	56	12
Archaea;Euryarchaeota;Methanococci;Methanococcales;Methanococcaceae	Thermal	41.7	4	Hydrothermal	39.6	9	Hydrothermal	39.6	13
Archaea;Euryarchaeota;Methanomicrobia;Methanomicrobiales;Methanocorpusculaceae	Other	52.6	4	Artificial	47.4	9	Artificial/Wastewaters	33.3	16
Archaea;Euryarchaeota;Methanomicrobia;Methanomicrobiales;Methanomicrobiaceae	Other	40	5	Artificial	31.7	14	Freshwater sediment	14.5	31
Archaea;Euryarchaeota;Methanomicrobia;Methanosarcinales;Methanosaetaceae	Other	47.7	5	Artificial	36.3	14	Artificial/Industrial	16.9	30
Archaea;Euryarchaeota;Methanomicrobia;Methanosarcinales;Methanosarcinaceae	Aquatic	34.2	5	Soil	23.8	15	Soil/Agricultural	17.6	32
Archaea;Euryarchaeota;Thermococci;Thermococcales;Thermococcaceae	Thermal	73	3	Hydrothermal	72.1	6	Hydrothermal	72.1	6
Archaea;Euryarchaeota;Thermoplasmata;Thermoplasmatales;Ferroplasmaceae	Other	56	4	Artificial	56	5	Artificial/Mines	52	8
Archaea;Euryarchaeota;Thermoplasmata;Thermoplasmatales;Picrophilaceae	Aquatic	28.4	5	Gut	27.1	15	Gut/Cattle	21.7	32
Archaea;Euryarchaeota;Thermoplasmata;Thermoplasmatales;Thermoplasmataceae	Other	46.4	4	Artificial	39.3	6	Artificial/Mines	39.3	7
Bacteria;Actinobacteria;Actinobacteria;Acidimicrobidae;Acidimicrobiales;Acidimicrobineae;Acidimicrobiaceae	Terrestrial	57.7	5	Soil	51.5	18	Soil/Other	10.4	36
Bacteria;Actinobacteria;Actinobacteria;Actinobacteridae;Actinomycetales;Actinomycineae;Actinomycetaceae	Host	81.8	5	Oral	33.1	12	Oral	33.1	19
Bacteria;Actinobacteria;Actinobacteria;Actinobacteridae;Actinomycetales;Catenulisporineae;Actinospicaceae	Terrestrial	92.9	2	Plants	50	3	Plants/Rhizosphere	42.9	5
Bacteria;Actinobacteria;Actinobacteria;Actinobacteridae;Actinomycetales;Corynebacterineae;Corynebacteriaceae	Host	60	5	Other tissue	36.6	16	Other tissue	36.6	32
Bacteria;Actinobacteria;Actinobacteria;Actinobacteridae;Actinomycetales;Corynebacterineae;Dietziaceae	Other	41.9	4	Artificial	29	11	Artificial/Wastewaters	19.4	19
Bacteria;Actinobacteria;Actinobacteria;Actinobacteridae;Actinomycetales;Corynebacterineae;Gordoniaceae	Other	36.7	5	Soil	32.7	11	Soil/Other	16.3	20
Bacteria;Actinobacteria;Actinobacteria;Actinobacteridae;Actinomycetales;Corynebacterineae;Mycobacteriaceae	Terrestrial	57.4	5	Soil	50.5	15	Soil/Other	18.6	32
Bacteria;Actinobacteria;Actinobacteria;Actinobacteridae;Actinomycetales;Corynebacterineae;Nocardiaceae	Terrestrial	35.8	4	Soil	22.8	14	Soil/Other	9.9	33
Bacteria;Actinobacteria;Actinobacteria;Actinobacteridae;Actinomycetales;Frankineae;Geodermatophilaceae	Terrestrial	58.5	5	Soil	54.2	15	Soil/Other	16.9	30
Bacteria;Actinobacteria;Actinobacteria;Actinobacteridae;Actinomycetales;Frankineae;Kineosporiaceae	Terrestrial	67.4	4	Soil	58.1	9	Soil/Other	20.9	20
Bacteria;Actinobacteria;Actinobacteria;Actinobacteridae;Actinomycetales;Frankineae;Nakamurellaceae	Terrestrial	67.6	4	Soil	52.9	7	Plants/Other	14.7	14
Bacteria;Actinobacteria;Actinobacteria;Actinobacteridae;Actinomycetales;Frankineae;Sporichthyaceae	Terrestrial	73.9	4	Soil	71.7	8	Soil/Arctic	26.1	14
Bacteria;Actinobacteria;Actinobacteria;Actinobacteridae;Actinomycetales;Micrococcineae;Beutenbergiaceae	Other	43.5	4	Soil	21.7	12	Oil	13	17
Bacteria;Actinobacteria;Actinobacteria;Actinobacteridae;Actinomycetales;Micrococcineae;Brevibacteriaceae	Host	38.3	5	Soil	20	13	Other tissue	13.3	24
Bacteria;Actinobacteria;Actinobacteria;Actinobacteridae;Actinomycetales;Micrococcineae;Cellulomonadaceae	Terrestrial	48.1	4	Soil	38.5	12	Soil/Arctic	26.9	26
Bacteria;Actinobacteria;Actinobacteria;Actinobacteridae;Actinomycetales;Micrococcineae;Dermabacteraceae	Other	57.5	4	Artificial	32.5	11	Artificial/Food treatment	12.5	18
Bacteria;Actinobacteria;Actinobacteria;Actinobacteridae;Actinomycetales;Micrococcineae;Dermatophilaceae	Other	75	2	Artificial	66.7	3	Artificial/Wastewaters	50	4
Bacteria;Actinobacteria;Actinobacteria;Actinobacteridae;Actinomycetales;Micrococcineae;Intrasporangiaceae	Terrestrial	36.3	4	Soil	33	16	Freshwaters/Lake	17.6	31
Bacteria;Actinobacteria;Actinobacteria;Actinobacteridae;Actinomycetales;Micrococcineae;Microbacteriaceae	Aquatic	39.8	5	Freshwaters	25	19	Freshwaters/Lake	18.4	44
Bacteria;Actinobacteria;Actinobacteria;Actinobacteridae;Actinomycetales;Micrococcineae;Micrococcaceae	Terrestrial	36.3	5	Soil	28.2	17	Artificial/Mines	8.7	40
Bacteria;Actinobacteria;Actinobacteria;Actinobacteridae;Actinomycetales;Micrococcineae;Promicromonosporaceae	Host	43.5	4	Gut	26.1	7	Gut/Insect	26.1	9
Bacteria;Actinobacteria;Actinobacteria;Actinobacteridae;Actinomycetales;Micrococcineae;Sanguibacteraceae	Host	30.8	4	Artificial	23.1	6	Artificial/Other	15.4	11
Bacteria;Actinobacteria;Actinobacteria;Actinobacteridae;Actinomycetales;Micromonosporineae;Micromonosporaceae	Terrestrial	81.5	4	Soil	75.1	13	Soil/Grassland	29.1	23
Bacteria;Actinobacteria;Actinobacteria;Actinobacteridae;Actinomycetales;Propionibacterineae;Nocardioidaceae	Terrestrial	53.4	4	Soil	43.3	15	Soil/Other	16.9	34
Bacteria;Actinobacteria;Actinobacteria;Actinobacteridae;Actinomycetales;Propionibacterineae;Propionibacteriaceae	Other	25.5	5	Soil	21.2	20	Soil/Other	7.9	43
Bacteria;Actinobacteria;Actinobacteria;Actinobacteridae;Actinomycetales;Pseudonocardineae;Actinosynnemataceae	Terrestrial	67.9	4	Soil	42.9	8	Plants/Rhizosphere	14.3	15
Bacteria;Actinobacteria;Actinobacteria;Actinobacteridae;Actinomycetales;Pseudonocardineae;Pseudonocardiaceae	Terrestrial	75.6	5	Soil	64.3	15	Soil/Grassland	19.2	29
Bacteria;Actinobacteria;Actinobacteria;Actinobacteridae;Actinomycetales;Streptomycineae;Streptomycetaceae	Terrestrial	64.7	4	Soil	51.7	14	Soil/Agricultural	22.4	28
Bacteria;Actinobacteria;Actinobacteria;Actinobacteridae;Actinomycetales;Streptosporangineae;Nocardiopsaceae	Other	60	4	Artificial	55	5	Artificial/Compost	25	9
Bacteria;Actinobacteria;Actinobacteria;Actinobacteridae;Actinomycetales;Streptosporangineae;Streptosporangiaceae	Terrestrial	82.8	4	Soil	65.5	5	Soil/Grassland	24.1	12
Bacteria;Actinobacteria;Actinobacteria;Actinobacteridae;Actinomycetales;Streptosporangineae;Thermomonosporaceae	Terrestrial	66.1	4	Soil	60	8	Soil/Forest	25.2	20
Bacteria;Actinobacteria;Actinobacteria;Actinobacteridae;Bifidobacteriales;Bifidobacteriaceae	Host	92.7	3	Gut	84.4	8	Gut/Human	75.1	15
Bacteria;Actinobacteria;Actinobacteria;Coriobacteridae;Coriobacteriales;Coriobacterineae;Coriobacteriaceae	Host	79.9	4	Gut	72.8	13	Gut/Human	48.1	26
Bacteria;Actinobacteria;Actinobacteria;Rubrobacteridae;Rubrobacterales;Rubrobacterineae;Conexibacteraceae	Terrestrial	79.9	5	Soil	73.4	14	Soil/Grassland	18	29
Bacteria;Actinobacteria;Actinobacteria;Rubrobacteridae;Rubrobacterales;Rubrobacterineae;Patulibacteraceae	Terrestrial	74.3	3	Soil	68.6	7	Soil/Arctic	20	14
Bacteria;Actinobacteria;Actinobacteria;Rubrobacteridae;Rubrobacterales;Rubrobacterineae;Rubrobacteraceae	Terrestrial	84.7	5	Soil	81.5	16	Soil/Grassland	30.9	28
Bacteria;Actinobacteria;Actinobacteria;Rubrobacteridae;Rubrobacterales;Rubrobacterineae;Solirubrobacteraceae	Terrestrial	82.1	4	Soil	72.4	10	Soil/Other	22	19
Bacteria;Actinobacteria;Actinobacteria;Rubrobacteridae;Rubrobacterales;Rubrobacterineae;Thermoleophilaceae	Terrestrial	84.3	5	Soil	81.8	13	Soil/Grassland	36.5	24
Bacteria;Aquificae;Aquificae;Aquificales;Aquificaceae	Thermal	98.7	2	Geothermal	89.9	4	Geothermal	89.9	4
Bacteria;Aquificae;Aquificae;Aquificales;Hydrogenothermaceae	Thermal	96.2	2	Geothermal	82.1	3	Geothermal	82.1	3
Bacteria;Bacteroidetes/Chlorobigroup;Bacteroidetes;Bacteroidetes;Bacteroidales;Bacteroidaceae	Host	78.6	5	Gut	76.9	18	Gut/Human	64.1	33
Bacteria;Bacteroidetes/Chlorobigroup;Bacteroidetes;Bacteroidetes;Bacteroidales;Porphyromonadaceae	Host	81	5	Gut	75.6	18	Gut/Mouse	36.4	38
Bacteria;Bacteroidetes/Chlorobigroup;Bacteroidetes;Bacteroidetes;Bacteroidales;Prevotellaceae	Host	91	5	Gut	71.4	14	Gut/Cattle	43.1	27
Bacteria;Bacteroidetes/Chlorobigroup;Bacteroidetes;Bacteroidetes;Bacteroidales;Rikenellaceae	Host	53	5	Gut	51.9	17	Gut/Human	20.9	38
Bacteria;Bacteroidetes/Chlorobigroup;Bacteroidetes;Flavobacteria;Flavobacteriales;Cryomorphaceae	Aquatic	72.8	5	Saline waters	37.9	17	Saline waters/Open sea	24.1	40
Bacteria;Bacteroidetes/Chlorobigroup;Bacteroidetes;Flavobacteria;Flavobacteriales;Flavobacteriaceae	Aquatic	59.5	5	Saline waters	31.3	20	Saline waters/Open sea	19.7	46
Bacteria;Bacteroidetes/Chlorobigroup;Bacteroidetes;Sphingobacteria;Sphingobacteriales;Flexibacteraceae	Terrestrial	46.3	5	Soil	39.8	20	Soil/Agricultural	10.7	45
Bacteria;Bacteroidetes/Chlorobigroup;Bacteroidetes;Sphingobacteria;Sphingobacteriales;Saprospiraceae	Aquatic	46.9	5	Artificial	20.2	16	Artificial/Wastewaters	13.1	37
Bacteria;Bacteroidetes/Chlorobigroup;Bacteroidetes;Sphingobacteria;Sphingobacteriales;Sphingobacteriaceae	Terrestrial	51.9	5	Soil	36	16	Soil/Arctic	11.8	38
Bacteria;Bacteroidetes/Chlorobigroup;Chlorobi;Chlorobia;Chlorobiales;Chlorobiaceae	Aquatic	44.7	4	Artificial	29.2	12	Geothermal	18	23
Bacteria;Chlamydiae/Verrucomicrobiagroup;Chlamydiae;Chlamydiae;Chlamydiales;Parachlamydiaceae	Terrestrial	60.4	4	Plants	46.8	10	Plants/Rhizosphere	42.3	17
Bacteria;Chlamydiae/Verrucomicrobiagroup;Chlamydiae;Chlamydiae;Chlamydiales;Simkaniaceae	Other	45.5	3	Artificial	45.5	7	Artificial/Mines	40.9	12
Bacteria;Chlamydiae/Verrucomicrobiagroup;Lentisphaerae;Victivallaceae	Aquatic	41.9	5	Artificial	25.8	11	Freshwaters/Lake	12.9	21
Bacteria;Chlamydiae/Verrucomicrobiagroup;Verrucomicrobia;Opitutae;Opitutaceae	Aquatic	45.7	5	Soil	29.9	16	Saline waters/Open sea	9.6	38
Bacteria;Chlamydiae/Verrucomicrobiagroup;Verrucomicrobia;Verrucomicrobiae;Verrucomicrobiales;Verrucomicrobiaceae	Aquatic	39.5	5	Soil	22.6	18	Gut/Human	16.5	42
Bacteria;Chloroflexi;Anaerolineae;Anaerolinaeles;Anaerolinaceae	Other	56.9	4	Artificial	54.9	8	Artificial/Wastewaters	27.5	10
Bacteria;Chloroflexi;Caldilineae;Caldilineales;Caldilineaceae	Terrestrial	34.5	5	Soil	31.5	18	Artificial/Wastewaters	11.3	39
Bacteria;Chloroflexi;Chloroflexi;Chloroflexales;Chloroflexaceae	Terrestrial	47.8	5	Soil	46.5	11	Geothermal	21.2	23
Bacteria;Chloroflexi;Chloroflexi;Chloroflexales;Oscillochloridaceae	Terrestrial	75.6	4	Soil	75.6	7	Soil/Salines	69.8	9
Bacteria;Chloroflexi;Thermomicrobia;Thermomicrobiales;Thermomicrobiaceae	Terrestrial	51.7	5	Soil	48.3	12	Geothermal	17.2	21
Bacteria;Cyanobacteria;Nostocales;Nostocaceae	Terrestrial	55.6	5	Soil	53.4	15	Soil/Rocks	20.1	31
Bacteria;Cyanobacteria;Prochlorales;Prochlorococcaceae	Aquatic	96.5	5	Saline waters	51.1	12	Saline waters/Open sea	26.9	20
Bacteria;Cyanobacteria;Prochlorales;Prochlorotrichaceae	Aquatic	53.8	5	Soil	31	15	Soil/Salines	14.2	26
Bacteria;Deferribacteres;Deferribacteres;Deferribacterales;Deferribacteraceae	Other	37.1	4	Gut	34.3	7	Artificial/Industrial	22.9	14
Bacteria;Deinococcus-Thermus;Deinococci;Deinococcales;Deinococcaceae	Other	31.1	5	Soil	28.9	12	Artificial/Industrial	15.6	19
Bacteria;Deinococcus-Thermus;Deinococci;Deinococcales;Trueperaceae	Terrestrial	35.8	5	Soil	34	13	Artificial/Wastewaters	15.1	24
Bacteria;Deinococcus-Thermus;Deinococci;Thermales;Thermaceae	Thermal	72.7	5	Geothermal	65.5	10	Geothermal	65.5	16
Bacteria;Dictyoglomi;Dictyoglomi;Dictyoglomales;Dictyoglomaceae	Thermal	64.7	2	Geothermal	64.7	3	Geothermal	64.7	4
Bacteria;Fibrobacteres/Acidobacteriagroup;Acidobacteria;Acidobacteria;Acidobacteriales;Acidobacteriaceae	Terrestrial	75.4	5	Soil	70.1	18	Soil/Agricultural	18.8	43
Bacteria;Fibrobacteres/Acidobacteriagroup;Fibrobacteres;Fibrobacteres;Fibrobacterales;Fibrobacteraceae	Host	79.8	4	Gut	77.4	6	Gut/Insect	51.2	11
Bacteria;Firmicutes;Bacilli;Bacillales;Alicyclobacillaceae	Thermal	46.2	5	Geothermal	42.7	8	Geothermal	42.7	16
Bacteria;Firmicutes;Bacilli;Bacillales;Bacillaceae	Terrestrial	36	5	Soil	29.2	20	Soil/Agricultural	11.7	45
Bacteria;Firmicutes;Bacilli;Bacillales;Caryophanaceae	Terrestrial	34.9	5	Soil	30.2	12	Soil/Agricultural	14.3	25
Bacteria;Firmicutes;Bacilli;Bacillales;Paenibacillaceae	Terrestrial	53.8	5	Soil	43	18	Soil/Other	14.1	40
Bacteria;Firmicutes;Bacilli;Bacillales;Planococcaceae	Terrestrial	42.6	5	Soil	32.5	15	Aerial	13.6	30
Bacteria;Firmicutes;Bacilli;Bacillales;Staphylococcaceae	Host	62.4	5	Other tissue	27.7	17	Other tissue	27.7	39
Bacteria;Firmicutes;Bacilli;Bacillales;Thermoactinomycetaceae	Terrestrial	56.5	3	Soil	47.8	5	Aerial	30.4	9
Bacteria;Firmicutes;Bacilli;Bacillales;Turicibacteraceae	Host	61.2	4	Gut	59.9	12	Gut/Human	27.6	25
Bacteria;Firmicutes;Bacilli;Lactobacillales;Aerococcaceae	Other	48.7	4	Artificial	35.5	10	Artificial/Compost	17.1	18
Bacteria;Firmicutes;Bacilli;Lactobacillales;Carnobacteriaceae	Host	39.7	5	Artificial	34.2	17	Artificial/Compost	15	33
Bacteria;Firmicutes;Bacilli;Lactobacillales;Enterococcaceae	Host	82.5	4	Gut	57.6	13	Gut/Human	24.6	25
Bacteria;Firmicutes;Bacilli;Lactobacillales;Lactobacillaceae	Host	76.4	4	Gut	62.1	15	Gut/Mouse	22.9	26
Bacteria;Firmicutes;Bacilli;Lactobacillales;Leuconostocaceae	Other	54.1	3	Artificial	51.9	8	Artificial/Food treatment	23	16
Bacteria;Firmicutes;Bacilli;Lactobacillales;Streptococcaceae	Host	74.1	5	Gut	36.7	17	Gut/Human	25.1	38
Bacteria;Firmicutes;Clostridia;Clostridiales;Acidaminococcaceae	Host	73.9	5	Gut	60.9	18	Gut/Human	30.2	38
Bacteria;Firmicutes;Clostridia;Clostridiales;Clostridiaceae	Host	72.6	5	Gut	71.6	20	Gut/Human	44.7	45
Bacteria;Firmicutes;Clostridia;Clostridiales;Eubacteriaceae	Host	79.6	4	Gut	74.1	15	Gut/Human	52.6	33
Bacteria;Firmicutes;Clostridia;Clostridiales;Lachnospiraceae	Host	96.8	5	Gut	94.9	18	Gut/Human	63.6	34
Bacteria;Firmicutes;Clostridia;Clostridiales;Oscillospiraceae	Host	95.6	4	Gut	94.9	8	Gut/Human	53.6	16
Bacteria;Firmicutes;Clostridia;Clostridiales;Peptococcaceae	Other	45.4	5	Artificial	38	18	Artificial/Mines	14.4	37
Bacteria;Firmicutes;Clostridia;Clostridiales;Peptostreptococcaceae	Host	51.8	5	Other tissue	27.5	18	Other tissue	27.5	35
Bacteria;Firmicutes;Clostridia;Halanaerobiales;Halanaerobiaceae	Aquatic	46.1	3	Saline waters	26.3	9	Saline waters/Other	22.4	15
Bacteria;Firmicutes;Clostridia;Halanaerobiales;Halobacteroidaceae	Aquatic	78.6	3	Saline waters	50	5	Saline waters/Other	42.9	6
Bacteria;Firmicutes;Clostridia;Thermoanaerobacteriales;Thermoanaerobacteriaceae	Other	51.7	5	Artificial	42.4	13	Artificial/Industrial	18.1	27
Bacteria;Firmicutes;Mollicutes;Acholeplasmatales;Acholeplasmataceae	Aquatic	40	3	Artificial	31.1	7	Artificial/Wastewaters	15.6	19
Bacteria;Firmicutes;Mollicutes;Anaeroplasmatales;Anaeroplasmataceae	Host	83.3	3	Gut	83.3	5	Gut/Cattle	23.3	9
Bacteria;Firmicutes;Mollicutes;Anaeroplasmatales;Erysipelotrichaceae	Host	56.8	4	Gut	49.2	13	Gut/Human	24.3	29
Bacteria;Firmicutes;Mollicutes;Mycoplasmatales;Mycoplasmataceae	Host	78.8	2	Gut	51.5	7	Gut/Insect	27.3	9
Bacteria;Fusobacteria;Fusobacteria;Fusobacteriales;Fusobacteriaceae	Host	79.6	5	Other tissue	27.9	16	Other tissue	27.9	23
Bacteria;Gemmatimonadetes;Gemmatimonadetes;Gemmatimonadales;Gemmatimonadaceae	Terrestrial	81.2	5	Soil	73.5	16	Soil/Other	19.9	35
Bacteria;Nitrospirae;Nitrospira;Nitrospirales;Nitrospiraceae	Aquatic	32	5	Soil	30.1	16	Artificial/Mines	9.5	32
Bacteria;Planctomycetes;Planctomycetacia;Planctomycetales;Planctomycetaceae	Terrestrial	52	5	Soil	49.1	19	Soil/Agricultural	14.5	44
Bacteria;Proteobacteria;Alphaproteobacteria;Caulobacterales;Caulobacteraceae	Terrestrial	35.9	5	Soil	28.4	20	Marine host	8.1	45
Bacteria;Proteobacteria;Alphaproteobacteria;Parvularculales;Parvularculaceae	Aquatic	52.6	4	Marine host	21.1	8	Marine host	21.1	13
Bacteria;Proteobacteria;Alphaproteobacteria;Rhizobiales;Aurantimonadaceae	Aquatic	69.6	5	Saline waters	54.3	9	Saline waters/Open sea	32.6	16
Bacteria;Proteobacteria;Alphaproteobacteria;Rhizobiales;Beijerinckiaceae	Terrestrial	65.9	5	Soil	56.7	15	Soil/Forest	16.1	31
Bacteria;Proteobacteria;Alphaproteobacteria;Rhizobiales;Bradyrhizobiaceae	Terrestrial	58	5	Soil	46.1	18	Soil/Other	13.4	39
Bacteria;Proteobacteria;Alphaproteobacteria;Rhizobiales;Brucellaceae	Other	35	5	Artificial	21	15	Artificial/Industrial	12	28
Bacteria;Proteobacteria;Alphaproteobacteria;Rhizobiales;Hyphomicrobiaceae	Terrestrial	66.6	5	Soil	58.4	19	Soil/Forest	15.1	41
Bacteria;Proteobacteria;Alphaproteobacteria;Rhizobiales;Methylobacteriaceae	Terrestrial	44.2	5	Soil	36.6	19	Soil/Other	12.8	41
Bacteria;Proteobacteria;Alphaproteobacteria;Rhizobiales;Methylocystaceae	Terrestrial	46.9	4	Soil	42.5	15	Soil/Other	15.4	31
Bacteria;Proteobacteria;Alphaproteobacteria;Rhizobiales;Phyllobacteriaceae	Terrestrial	31.8	5	Soil	22.5	19	Marine host	10.4	44
Bacteria;Proteobacteria;Alphaproteobacteria;Rhizobiales;Rhizobiaceae	Terrestrial	51	5	Soil	30	17	Plants/Rhizosphere	13.2	38
Bacteria;Proteobacteria;Alphaproteobacteria;Rhizobiales;Rhodobiaceae	Terrestrial	45.4	5	Soil	40.2	13	Saline sediment	14.4	25
Bacteria;Proteobacteria;Alphaproteobacteria;Rhizobiales;Xanthobacteraceae	Terrestrial	68.8	5	Soil	47.9	8	Soil/Other	14.6	19
Bacteria;Proteobacteria;Alphaproteobacteria;Rhodobacterales;Hyphomonadaceae	Aquatic	63.3	4	Saline waters	21.1	14	Marine host	20	23
Bacteria;Proteobacteria;Alphaproteobacteria;Rhodobacterales;Rhodobacteraceae	Aquatic	68.9	5	Saline waters	30.6	20	Marine host	19.6	46
Bacteria;Proteobacteria;Alphaproteobacteria;Rhodospirillales;Acetobacteraceae	Terrestrial	58.9	5	Soil	51.7	19	Soil/Forest	12	42
Bacteria;Proteobacteria;Alphaproteobacteria;Rhodospirillales;Rhodospirillaceae	Terrestrial	42.1	5	Soil	35	19	Soil/Other	10.8	41
Bacteria;Proteobacteria;Alphaproteobacteria;Rickettsiales;Anaplasmataceae	Host	83.3	2	Animal host	55.6	6	Animal host	55.6	6
Bacteria;Proteobacteria;Alphaproteobacteria;Rickettsiales;Rickettsiaceae	Host	40.4	4	Animal host	38.6	14	Animal host	38.6	20
Bacteria;Proteobacteria;Alphaproteobacteria;Sphingomonadales;Erythrobacteraceae	Aquatic	47.8	5	Saline waters	21.1	18	Marine host	9.9	38
Bacteria;Proteobacteria;Alphaproteobacteria;Sphingomonadales;Sphingomonadaceae	Terrestrial	41.1	5	Soil	32.7	20	Soil/Other	11.8	46
Bacteria;Proteobacteria;Betaproteobacteria;Burkholderiales;Alcaligenaceae	Other	32	5	Artificial	28.8	18	Artificial/Wastewaters	12.2	43
Bacteria;Proteobacteria;Betaproteobacteria;Burkholderiales;Burkholderiaceae	Terrestrial	38	5	Soil	30.1	20	Freshwaters/Lake	11.9	46
Bacteria;Proteobacteria;Betaproteobacteria;Burkholderiales;Comamonadaceae	Aquatic	36.3	5	Freshwaters	25.9	20	Freshwaters/Lake	10.6	45
Bacteria;Proteobacteria;Betaproteobacteria;Burkholderiales;Oxalobacteraceae	Terrestrial	52.6	5	Soil	42.3	19	Soil/Other	15	43
Bacteria;Proteobacteria;Betaproteobacteria;Hydrogenophilales;Hydrogenophilaceae	Other	48.3	5	Artificial	38	14	Artificial/Industrial	14.5	26
Bacteria;Proteobacteria;Betaproteobacteria;Methylophilales;Methylophilaceae	Aquatic	48.9	5	Soil	22.8	17	Freshwaters/Lake	11.3	38
Bacteria;Proteobacteria;Betaproteobacteria;Neisseriales;Neisseriaceae	Host	52.7	5	Oral	24.8	18	Oral	24.8	36
Bacteria;Proteobacteria;Betaproteobacteria;Nitrosomonadales;Gallionellaceae	Aquatic	49.6	5	Artificial	23.9	12	Freshwater sediment	21.2	25
Bacteria;Proteobacteria;Betaproteobacteria;Nitrosomonadales;Nitrosomonadaceae	Aquatic	43.8	5	Artificial	26	15	Artificial/Wastewaters	19.2	36
Bacteria;Proteobacteria;Betaproteobacteria;Rhodocyclales;Rhodocyclaceae	Other	43.5	5	Artificial	40.5	18	Artificial/Wastewaters	18.7	42
Bacteria;Proteobacteria;Gammaproteobacteria;Acidithiobacillales;Acidithiobacillaceae	Other	55.6	4	Artificial	54.8	6	Artificial/Mines	50.4	15
Bacteria;Proteobacteria;Gammaproteobacteria;Aeromonadales;Aeromonadaceae	Aquatic	32.4	5	Gut	28.7	18	Artificial/Wastewaters	14.3	34
Bacteria;Proteobacteria;Gammaproteobacteria;Aeromonadales;Succinivibrionaceae	Host	95.9	2	Gut	91.8	3	Gut/Cattle	67.3	5
Bacteria;Proteobacteria;Gammaproteobacteria;Alteromonadales;Alteromonadaceae	Aquatic	80.7	5	Saline waters	52.9	17	Saline waters/Open sea	27.8	37
Bacteria;Proteobacteria;Gammaproteobacteria;Alteromonadales;Colwelliaceae	Aquatic	94.8	5	Saline waters	45.3	11	Saline sediment	32.3	15
Bacteria;Proteobacteria;Gammaproteobacteria;Alteromonadales;Idiomarinaceae	Aquatic	65	4	Saline waters	43.3	9	Saline sediment	15	15
Bacteria;Proteobacteria;Gammaproteobacteria;Alteromonadales;Moritellaceae	Aquatic	88	3	Saline sediment	44	6	Saline sediment	44	7
Bacteria;Proteobacteria;Gammaproteobacteria;Alteromonadales;Pseudoalteromonadaceae	Aquatic	81.6	5	Saline waters	56.2	14	Saline waters/Open sea	35.9	20
Bacteria;Proteobacteria;Gammaproteobacteria;Alteromonadales;Psychromonadaceae	Aquatic	78.1	3	Saline waters	40.6	6	Saline sediment	34.4	8
Bacteria;Proteobacteria;Gammaproteobacteria;Alteromonadales;Shewanellaceae	Aquatic	59.7	5	Saline sediment	22.2	17	Saline sediment	22.2	34
Bacteria;Proteobacteria;Gammaproteobacteria;Chromatiales;Chromatiaceae	Aquatic	61.5	5	Freshwaters	18.3	16	Saline sediment	18	29
Bacteria;Proteobacteria;Gammaproteobacteria;Chromatiales;Ectothiorhodospiraceae	Aquatic	59.5	5	Saline sediment	32.9	16	Saline sediment	32.9	35
Bacteria;Proteobacteria;Gammaproteobacteria;Chromatiales;Halothiobacillaceae	Other	59.5	4	Artificial	58.3	9	Artificial/Mines	52.4	15
Bacteria;Proteobacteria;Gammaproteobacteria;Enterobacteriales;Enterobacteriaceae	Host	40.3	5	Gut	33.6	20	Gut/Insect	13	46
Bacteria;Proteobacteria;Gammaproteobacteria;Legionellales;Coxiellaceae	Terrestrial	57.3	5	Soil	48.5	17	Soil/Agricultural	18.2	36
Bacteria;Proteobacteria;Gammaproteobacteria;Legionellales;Legionellaceae	Aquatic	55.8	5	Freshwaters	50.8	16	Freshwaters/Drinking waters	36	35
Bacteria;Proteobacteria;Gammaproteobacteria;Methylococcales;Crenotrichaceae	Terrestrial	51.6	5	Soil	40.9	15	Soil/Agricultural	11.8	30
Bacteria;Proteobacteria;Gammaproteobacteria;Methylococcales;Methylococcaceae	Aquatic	45.7	5	Soil	18.2	15	Freshwater sediment	14.1	33
Bacteria;Proteobacteria;Gammaproteobacteria;Oceanospirillales;Alcanivoracaceae	Aquatic	84.8	4	Saline waters	58.7	11	Saline waters/Open sea	34.8	20
Bacteria;Proteobacteria;Gammaproteobacteria;Oceanospirillales;Hahellaceae	Terrestrial	45.5	5	Soil	45.5	9	Soil/Forest	27.3	12
Bacteria;Proteobacteria;Gammaproteobacteria;Oceanospirillales;Halomonadaceae	Aquatic	58.8	5	Saline waters	34.2	17	Saline sediment	12.9	33
Bacteria;Proteobacteria;Gammaproteobacteria;Oceanospirillales;Oceanospirillaceae	Aquatic	68	5	Saline waters	43.7	17	Saline waters/Open sea	22.9	35
Bacteria;Proteobacteria;Gammaproteobacteria;Oceanospirillales;Oleiphilaceae	Aquatic	94.4	2	Saline waters	38.9	7	Saline sediment	16.7	11
Bacteria;Proteobacteria;Gammaproteobacteria;Oceanospirillales;Saccharospirillaceae	Aquatic	85.7	3	Saline waters	42.9	5	Marine host	35.7	9
Bacteria;Proteobacteria;Gammaproteobacteria;Pasteurellales;Pasteurellaceae	Host	81.9	5	Oral	45.6	10	Oral	45.6	21
Bacteria;Proteobacteria;Gammaproteobacteria;Pseudomonadales;Moraxellaceae	Host	27.3	5	Artificial	19	20	Gut/Insect	9.9	45
Bacteria;Proteobacteria;Gammaproteobacteria;Pseudomonadales;Pseudomonadaceae	Terrestrial	30.6	5	Soil	20.1	20	Gut/Insect	8.4	46
Bacteria;Proteobacteria;Gammaproteobacteria;Thiotrichales;Piscirickettsiaceae	Aquatic	56.9	4	Saline waters	28.2	14	Hydrothermal	23.4	23
Bacteria;Proteobacteria;Gammaproteobacteria;Thiotrichales;Thiotrichaceae	Aquatic	49.4	4	Soil	17.9	13	Saline sediment	16.1	24
Bacteria;Proteobacteria;Gammaproteobacteria;Vibrionales;Vibrionaceae	Aquatic	75.9	5	Saline waters	27.4	13	Marine host	24.6	22
Bacteria;Proteobacteria;Gammaproteobacteria;Xanthomonadales;Xanthomonadaceae	Terrestrial	48.5	5	Soil	38.4	20	Soil/Agricultural	10.5	46
Bacteria;Proteobacteria;delta/epsilonsubdivisions;Deltaproteobacteria;Bdellovibrionales;Bacteriovoracaceae	Aquatic	63.8	5	Saline sediment	22	14	Saline sediment	22	29
Bacteria;Proteobacteria;delta/epsilonsubdivisions;Deltaproteobacteria;Bdellovibrionales;Bdellovibrionaceae	Terrestrial	51.6	5	Soil	44.4	15	Soil/Agricultural	16.7	27
Bacteria;Proteobacteria;delta/epsilonsubdivisions;Deltaproteobacteria;Desulfarculales;Desulfarculaceae	Host	50	3	Gut	50	4	Gut/Other	43.8	6
Bacteria;Proteobacteria;delta/epsilonsubdivisions;Deltaproteobacteria;Desulfobacterales;Desulfobacteraceae	Aquatic	62.4	5	Saline sediment	36.1	16	Saline sediment	36.1	33
Bacteria;Proteobacteria;delta/epsilonsubdivisions;Deltaproteobacteria;Desulfobacterales;Desulfobulbaceae	Aquatic	57.1	5	Saline sediment	36.7	17	Saline sediment	36.7	34
Bacteria;Proteobacteria;delta/epsilonsubdivisions;Deltaproteobacteria;Desulfobacterales;Nitrospinaceae	Aquatic	79.1	4	Saline waters	44	9	Saline waters/Open sea	24.2	12
Bacteria;Proteobacteria;delta/epsilonsubdivisions;Deltaproteobacteria;Desulfovibrionales;Desulfohalobiaceae	Aquatic	72.8	4	Saline waters	33.3	11	Saline sediment	21	16
Bacteria;Proteobacteria;delta/epsilonsubdivisions;Deltaproteobacteria;Desulfovibrionales;Desulfomicrobiaceae	Other	68.9	4	Artificial	57.4	9	Artificial/Wastewaters	37.7	14
Bacteria;Proteobacteria;delta/epsilonsubdivisions;Deltaproteobacteria;Desulfovibrionales;Desulfovibrionaceae	Other	44	5	Artificial	35.1	15	Artificial/Industrial	16.2	31
Bacteria;Proteobacteria;delta/epsilonsubdivisions;Deltaproteobacteria;Desulfurellales;Desulfurellaceae	Thermal	71.4	3	Geothermal	38.1	5	Geothermal	38.1	7
Bacteria;Proteobacteria;delta/epsilonsubdivisions;Deltaproteobacteria;Desulfuromonadales;Desulfuromonadaceae	Aquatic	74.1	4	Saline sediment	30.1	10	Saline sediment	30.1	22
Bacteria;Proteobacteria;delta/epsilonsubdivisions;Deltaproteobacteria;Desulfuromonadales;Geobacteraceae	Aquatic	37.7	5	Soil	30.7	16	Soil/Other	11.5	35
Bacteria;Proteobacteria;delta/epsilonsubdivisions;Deltaproteobacteria;Desulfuromonadales;Pelobacteraceae	Aquatic	63.2	4	Saline sediment	46.1	12	Saline sediment	46.1	19
Bacteria;Proteobacteria;delta/epsilonsubdivisions;Deltaproteobacteria;Myxococcales;Cystobacterineae;Cystobacteraceae	Terrestrial	78.7	4	Soil	73.8	10	Soil/Other	26.2	20
Bacteria;Proteobacteria;delta/epsilonsubdivisions;Deltaproteobacteria;Myxococcales;Cystobacterineae;Myxococcaceae	Terrestrial	56.4	5	Soil	51.2	15	Soil/Agricultural	16.1	30
Bacteria;Proteobacteria;delta/epsilonsubdivisions;Deltaproteobacteria;Myxococcales;Nannocystineae;Haliangiaceae	Terrestrial	63.2	3	Soil	61.1	10	Soil/Agricultural	36.8	20
Bacteria;Proteobacteria;delta/epsilonsubdivisions;Deltaproteobacteria;Myxococcales;Nannocystineae;Nannocystaceae	Aquatic	50	3	Soil	20.8	9	Marine host	16.7	12
Bacteria;Proteobacteria;delta/epsilonsubdivisions;Deltaproteobacteria;Myxococcales;Sorangineae;Polyangiaceae	Terrestrial	72.3	5	Soil	66.3	18	Soil/Agricultural	22.9	38
Bacteria;Proteobacteria;delta/epsilonsubdivisions;Deltaproteobacteria;Syntrophobacterales;Syntrophaceae	Other	40.5	5	Artificial	24.8	14	Freshwater sediment	13.6	32
Bacteria;Proteobacteria;delta/epsilonsubdivisions;Deltaproteobacteria;Syntrophobacterales;Syntrophobacteraceae	Other	47.5	4	Artificial	25	14	Artificial/Industrial	14.7	23
Bacteria;Proteobacteria;delta/epsilonsubdivisions;Epsilonproteobacteria;Campylobacterales;Campylobacteraceae	Aquatic	45.8	5	Saline waters	16.8	18	Saline sediment	11	36
Bacteria;Proteobacteria;delta/epsilonsubdivisions;Epsilonproteobacteria;Campylobacterales;Helicobacteraceae	Aquatic	47	5	Hydrothermal	23.3	15	Hydrothermal	23.3	32
Bacteria;Proteobacteria;delta/epsilonsubdivisions;Epsilonproteobacteria;Nautiliales;Nautiliaceae	Thermal	83	4	Hydrothermal	81.1	5	Hydrothermal	81.1	5
Bacteria;Spirochaetes;Spirochaetes;Spirochaetales;Leptospiraceae	Aquatic	40	5	Artificial	22.9	11	Artificial/Wastewaters	14.3	19
Bacteria;Spirochaetes;Spirochaetes;Spirochaetales;Spirochaetaceae	Host	65.4	5	Gut	62	18	Gut/Insect	57.9	37
Bacteria;Synergistetes;Syntrophomonadaceae	Other	62	5	Artificial	55.2	16	Artificial/Industrial	30.1	34
Bacteria;Thermodesulfobacteria;Thermodesulfobacteria;Thermodesulfobacteriales;Thermodesulfobacteriaceae	Thermal	96.2	3	Geothermal	67.9	4	Geothermal	67.9	4
Bacteria;Thermotogae;Thermotogae;Thermotogales;Thermotogaceae	Other	56.9	4	Artificial	30.8	9	Oil	26.2	11
