# Supplementary material for: Environmental distribution of prokaryotic taxa
Source: BMC Microbiol. 2010 Mar 22;10:85. doi: 10.1186/1471-2180-10-85 (PMC2850351; doi:10.1186/1471-2180-10-85)
Supplement: Additional file 3 — Table S2. Biodiversity indices for taxonomic families. [file 1471-2180-10-85-S3.XLS]

## Sheet: Hoja1
	Abundance	N0 (Number of environments)	N1 (Shannon’s Index)	N2 (1/Simpson’s Index)
Most Diverse
Bacteria;Proteobacteria;Gammaproteobacteria;Pseudomonadales;Pseudomonadaceae	2432	20	15.70	13.11
Bacteria;Proteobacteria;Betaproteobacteria;Burkholderiales;Comamonadaceae	3155	20	15.17	12.19
Bacteria;Proteobacteria;Alphaproteobacteria;Caulobacterales;Caulobacteraceae	749	20	14.93	11.90
Bacteria;Bacteroidetes;Flavobacteria;Flavobacteriales;Flavobacteriaceae	3372	20	14.37	11.38
Bacteria;Proteobacteria;Gammaproteobacteria;Xanthomonadales;Xanthomonadaceae	2063	20	14.23	11.37
Bacteria;Proteobacteria;Betaproteobacteria;Burkholderiales;Alcaligenaceae	666	18	14.03	11.67
Bacteria;Verrucomicrobia;Verrucomicrobiae;Verrucomicrobiales;Verrucomicrobiaceae	659	18	13.70	11.77
Bacteria;Proteobacteria;Gammaproteobacteria;Aeromonadales;Aeromonadaceae	244	18	13.32	10.90
Bacteria;Proteobacteria;Gammaproteobacteria;Pseudomonadales;Moraxellaceae	1098	20	13.24	9.33
Bacteria;Firmicutes;Clostridia;Clostridiales;Peptococcaceae	679	18	13.16	10.93
Less Diverse
Archaea;Crenarchaeota;Thermoprotei;Thermoproteales;Thermoproteaceae	96	6	1.87	1.44
Bacteria;Proteobacteria;Gammaproteobacteria;Aeromonadales;Succinivibrionaceae	49	3	1.84	1.58
Bacteria;Actinobacteria;Actinomycetales;Micrococcineae;Dermatophilaceae	12	3	1.72	1.40
Bacteria;Aquificae;Aquificales;Hydrogenothermaceae	78	3	1.69	1.47
Bacteria;Firmicutes;Clostridia;Clostridiales;Oscillospiraceae	642	8	1.68	1.26
Archaea;Crenarchaeota;Thermoprotei;Sulfolobales;Sulfolobaceae	106	5	1.53	1.24
Bacteria;Aquificae;Aquificae;Aquificales;Aquificaceae	158	4	1.50	1.28
Bacteria;Proteobacteria;Epsilonproteobacteria;Nautiliales;Nautiliaceae	53	5	1.47	1.2
Bacteria;Firmicutes;Bacilli;Bacillales;Thermoactinomycetaceae	23	5	1.38	1.15
Archaea;Crenarchaeota;Thermoprotei;Desulfurococcales;Pyrodictiaceae	21	3	1.28	1.11
