# Supplementary material for: Environmental distribution of prokaryotic taxa
Source: BMC Microbiol. 2010 Mar 22;10:85. doi: 10.1186/1471-2180-10-85 (PMC2850351; doi:10.1186/1471-2180-10-85)
Supplement: Additional file 6 — Table S3. Biodiversity indices for environments. [file 1471-2180-10-85-S6.XLS]

## Sheet: Hoja1
Environment type	Number of families	Shannon's Index
Soil-Freshwaters interfase	143	82.42
Artificial	210	82.30
Aerial	113	76.72
Freshwater sediment	148	74.91
Soil	197	74.54
Freshwaters	189	71.37
Saline sediment	171	69.96
Soil-Saline waters interfase	110	68.91
Oil	134	68.87
Animal host	117	67.79
Other tissues	117	62.02
Geothermal	140	61.18
Plants	160	59.10
Hydrothermal	128	58.47
Marine host	153	55.85
Saline waters	173	53.09
Gut	156	45.35
Freshwaters-Saline waters interfase	82	44.65
Oral	67	43.15
Vagina	48	27.18
