# Supplementary material for: Environmental distribution of prokaryotic taxa
Source: BMC Microbiol. 2010 Mar 22;10:85. doi: 10.1186/1471-2180-10-85 (PMC2850351; doi:10.1186/1471-2180-10-85)
Supplement: Additional file 9 — Table S4. Distribution of the number of OTUs in the clusters. [file 1471-2180-10-85-S9.XLS]

## Sheet: Hoja1
Sequences	Number of OTUs
1	83784
2	16650
3	6865
4	3803
5	2557
6	1767
7	1312
8	1009
9	791
10-15	2591
16-25	1583
26-50	1075
50 or more	703
